# Supplementary material for: Exploring Winegrowers’ Behaviours and Ecological Impacts Under Climate Change and Policy Scenarios—Examples from Three European Winegrowing Regions
Source: Environ Manage. 2024 Jan 11;73(4):841–57. doi: 10.1007/s00267-023-01924-8 (PMC10973083; doi:10.1007/s00267-023-01924-8)
Supplement: Supplementary file 4 — Appendix [file 267_2023_1924_MOESM4_ESM.xlsx]

## Sheet: climate change on 1-NA
Comparing CC (climate change) yes vs. no, on model outcomes per case study
p-values	share of vineyards with bare soil only inter-rows	share of vineyards with vegetation in every inter-row	share of inter-row vegetation established with seed mixtures	landscape: area extent of vegetated inter-rows	mean annual insecticide use	mean annual soil loss of vineyards	mean predation rate of Lobesia pupae	mean spider diversity of vineyards	mean vascular plant diversity of vineyards	share of vineyards using pheromone dispensers	mean annual application frequency of synthetic fungicides	mean annual application frequency of copper- or sulphur-based fungicides	share of vineyards with high Lobesia abundance
Case study	mean-IR-0-history	mean-IR-100-history	mean-IR-sm-history	mean-ir-history	mean-INS-n-history	mean-sl-history	mean-pred-history	mean-sd-history	mean-pd-history	mean-PHE-history	mean-FUN-syn-history	mean-FUN-org-history	mean-lobesia-high-history
Palatinate	NA	0.7336	0.7889	0.273	NA	0.9698	0.3075	0.1613	1	NA	0.1857	0.0631	NA
Leithaberg	NA	0.3075	0.5691	0.3075	NA	0.1508	0.5205	0.9093	0.8501	0.3069	0.002135	0.9698	0.3069
Tarnave	0.7337	0.8501	NA	0.5205	0.0001827	0.162	0.5708	0.7337	0.5708	0.1212	0.0001827	0.8501	NA

## Sheet: policy comparision
Comparing a policy vs no policy on model outcomes per case study per policy, when Climate change = no
p-values		share of vineyards with bare soil only inter-rows	share of vineyards with vegetation in every inter-row	share of inter-row vegetation established with seed mixtures	landscape: area extent of vegetated inter-rows	mean annual insecticide use	mean annual soil loss of vineyards	mean predation rate of Lobesia pupae	mean spider diversity of vineyards	mean vascular plant diversity of vineyards	share of vineyards using pheromone dispensers	mean annual application frequency of synthetic fungicides	mean annual application frequency of copper- or sulphur-based fungicides	share of vineyards with high Lobesia abundance
Case study	policy	mean-IR-0-history	mean-IR-100-history	mean-IR-sm-history	mean-ir-history	mean-INS-n-history	mean-sl-history	mean-pred-history	mean-sd-history	mean-pd-history	mean-PHE-history	mean-FUN-syn-history	mean-FUN-org-history	mean-lobesia-high-history
Palatinate	2 v 1	NA	0.004044	0.01048	0.02575	NA	0.08897	0.1212	0.4401	0.02113	NA	0.1297	0.5151	NA
	3 v 1	NA	0.003585	0.0219	0.007285	NA	0.01726	0.2123	0.907	0.007285	NA	0.3638	0.8776	NA
	4 v 1	NA	0.000765	0.01647	0.002202	NA	0.0005828	0.009108	0.1017	0.02113	NA	0.3841	0.2952	NA
	5 v 1	NA	0.2121	0.06242	0.5708	NA	0.5205	0.1041	0.3144	0.1041	NA	0.1201	0.08248	NA
	6 v 1	NA	0.545	0.02252	0.7337	NA	0.6776	0.273	0.4212	0.01402	NA	0.06382	0.5928	NA
	7 v 1	NA	0.4272	0.1387	1	NA	0.8501	0.1212	0.07432	0.1041	NA	0.0004353	0.02056	NA
Leithaberg	2 v 1	NA	0.0001827	0.6771	0.0001827	NA	0.0003298	0.7913	0.4702	0.07566	0.03735	0.4702	0.1041	0.03735
	3 v 1	NA	0.0001827	0.2892	0.0001827	NA	0.005795	0.1212	0.5423	0.162	0.3436	0.5423	0.08897	0.3436
	4 v 1	NA	0.0001827	0.8497	0.0001827	NA	0.0001827	0.6232	0.403	0.1212	0.3614	0.403	0.5708	0.3614
	5 v 1	NA	0.2411	0.8793	0.3447	NA	0.9698	0.9698	0.1345	0.273	0.596	0.1345	0.3847	0.596
	6 v 1	NA	0.8501	0.8795	0.5708	NA	0.6776	0.9097	0.5428	0.4274	0.0001806	0.5428	0.6232	0.0001806
	7 v 1	NA	0.9698	0.8494	0.7337	NA	0.7913	0.7337	0.1007	0.7913	0.08175	0.0001717	0.2413	0.08175
Tarnave	2 v 1	0.0001827	0.0001827	NA	0.0001827	0.9698	0.0007685	0.9698	0.0001827	0.0001827	0.2413	0.07566	0.9698	NA
	3 v 1	0.004586	0.001315	NA	0.2413	0.9097	0.7913	0.1859	0.04515	0.003611	0.7337	0.2123	0.8501	NA
	4 v 1	0.0001827	0.0001827	NA	0.0001827	0.4274	0.0001827	0.3447	0.0001827	0.0001827	0.9698	0.6776	0.623	NA
	5 v 1	0.6776	0.3847	NA	0.7913	0.0001827	0.4274	0.9097	0.0001827	0.6776	0.7913	0.162	0.5708	6.386e-05
	6 v 1	0.7913	1	NA	0.2123	0.2123	0.273	0.8501	0.7913	0.6232	0.0001827	0.03764	0.7913	NA
	7 v 1	0.1405	0.7337	NA	0.273	0.6232	0.1405	0.1041	0.2123	0.2413	0.08873	0.001309	0.9097	NA
